# Supplementary material for: Bias-Corrected CMIP5 Projections for Climate Change and Assessments of Impact on Malaria in Senegal under the VECTRI Model
Source: Trop Med Infect Dis. 2023 Jun 6;8(6):310. doi: 10.3390/tropicalmed8060310 (PMC10300711; doi:10.3390/tropicalmed8060310)
Supplement: Supplementary file 1 [file tropicalmed-08-00310-s001.zip]

Archive with 1 entries (1 files):
- tropicalmed-2065461-supplementary.pdf
